# Supplementary material for: Energetics of Paper Wasps (Polistes sp.) from Differing Climates during the Breeding Season
Source: Insects. 2022 Sep 1;13(9):800. doi: 10.3390/insects13090800 (PMC9501522; doi:10.3390/insects13090800)
Supplement: Supplementary file 1 [file insects-13-00800-s001.zip]

Archive with 1 entries (1 files):
- insects-1853712-supplementary.pdf
